# Supplementary material for: Global Distribution and Diversity of Prevalent Sewage Water Plasmidomes
Source: mSystems. 2022 Sep 7;7(5):e00191-22. doi: 10.1128/msystems.00191-22 (PMC9600348; doi:10.1128/msystems.00191-22)
Supplement: TABLE S1 [file msystems.00191-22-s0002.xlsx]

## Sheet: Sheet1
Table S1
Country	Sample	Continet
Ghana	GHA	Africa
Ivory Coast	CIV	Africa
Tanzania	TZA	Africa
Nigeria	NGA	Africa
Pakistan	PAK	Asia
India	IND	Asia
Cambodia	KHM	Asia
Nepal	NPL	Asia
China	CHN	Asia
Albania	ALB	Europe
Czech Republic	CZE	Europe
Germany	DEU	Europe
Iceland	ISL	Europe
Poland	POL	Europe
Slovenia	SVN	Europe
Kosovo	XK	Europe
Spain	ESP	Europe
Canada	CAN	North America
United States of America	USA.1	North America
United States of America	USA.2	North America
Ecuador	ECU	South America
Peru	PER	South America
Brazil	BRA.1	South America
Brazil	BRA.2	South America
