# Supplementary material for: Global Distribution and Diversity of Prevalent Sewage Water Plasmidomes
Source: mSystems. 2022 Sep 7;7(5):e00191-22. doi: 10.1128/msystems.00191-22 (PMC9600348; doi:10.1128/msystems.00191-22)
Supplement: TABLE S3 [file msystems.00191-22-s0004.xlsx]

## Sheet: Sheet1
Table S3
ARG	Acinetobacter	Latilactobacillus	Escherichia	Klebsiella	Staphylococcus	Planococcus	Haemophilus	Xanthomonas	Bacillus	Lactiplantibacillus	Lactococcus	Streptococcus	Salmonella	Proteus	total
erm(B)	0	0	0	0	11	0	0	0	6	3	3	12	0	0	35
msr(E)	20	0	0	0	0	0	0	0	0	0	0	0	0	0	20
mph(E)	19	0	0	0	0	0	0	0	0	0	0	0	0	0	19
qnrB19	0	0	0	2	0	0	0	0	0	0	0	0	12	0	14
erm(T)	0	0	0	0	3	0	0	0	0	4	0	1	0	0	8
lnu(A)	0	0	0	0	2	0	0	0	0	4	0	0	0	0	6
tet(39)	5	0	0	0	0	0	0	0	0	0	0	0	0	0	5
aph(3')-III	0	0	3	0	0	0	0	0	0	0	0	0	0	0	3
cat	0	0	3	0	0	0	0	0	0	0	0	0	0	0	3
ant(2'')-Ia	2	0	0	0	0	0	0	0	0	0	0	0	0	0	2
aph(2'')-Ic	0	2	0	0	0	0	0	0	0	0	0	0	0	0	2
blaGES-1	0	0	0	2	0	0	0	0	0	0	0	0	0	0	2
blaROB-1	0	0	0	0	0	0	2	0	0	0	0	0	0	0	2
dfrB5	0	0	0	1	0	0	0	1	0	0	0	0	0	0	2
erm(F)	0	0	0	0	0	0	0	0	2	0	0	0	0	0	2
qnrD1	0	0	0	0	0	0	0	0	0	0	0	0	0	2	2
qnrVC1	0	0	0	1	0	0	0	0	1	0	0	0	0	0	2
sul2	1	0	1	0	0	0	0	0	0	0	0	0	0	0	2
aac(3)-Ib	2	0	0	0	0	0	0	0	0	0	0	0	0	0	2
aadA24	0	0	2	0	0	0	0	0	0	0	0	0	0	0	2
aph(3'')-Ib	1	0	0	0	0	0	0	0	0	0	0	0	0	0	1
aph(6)-Id	1	0	0	0	0	0	0	0	0	0	0	0	0	0	1
ARR-2	0	0	0	1	0	0	0	0	0	0	0	0	0	0	1
blaCARB-10	0	0	0	0	1	0	0	0	0	0	0	0	0	0	1
blaGES-2	0	0	0	1	0	0	0	0	0	0	0	0	0	0	1
blaOXA-143	1	0	0	0	0	0	0	0	0	0	0	0	0	0	1
blaOXA-205	0	0	0	0	0	1	0	0	0	0	0	0	0	0	1
blaTEM-1A	0	0	1	0	0	0	0	0	0	0	0	0	0	0	1
floR	0	0	0	0	0	1	0	0	0	0	0	0	0	0	1
fosB3	0	0	0	0	1	0	0	0	0	0	0	0	0	0	1
nimE	0	0	1	0	0	0	0	0	0	0	0	0	0	0	1
qnrD3	0	0	0	0	0	0	0	0	0	0	0	0	0	1	1
str	0	0	0	0	1	0	0	0	0	0	0	0	0	0	1
tet(L)	0	0	0	0	0	0	0	0	0	0	0	1	0	0	1
tet(W)	0	0	1	0	0	0	0	0	0	0	0	0	0	0	1
														AMR total	150
