# Supplementary material for: Global Distribution and Diversity of Prevalent Sewage Water Plasmidomes
Source: mSystems. 2022 Sep 7;7(5):e00191-22. doi: 10.1128/msystems.00191-22 (PMC9600348; doi:10.1128/msystems.00191-22)
Supplement: TABLE S2 [file msystems.00191-22-s0003.xlsx]

## Sheet: Sheet1
Table S2
Genus	Count
Planococcus	26165
Neisseria	11710
Lactiplantibacillus	10090
Acinetobacter	8632
Escherichia	5210
Xanthomonas	3977
Streptococcus	1738
Klebsiella	982
Bacillus	940
Borrelia	818
Staphylococcus	548
Lactococcus	287
Bifidobacterium	231
Aeromonas	167
Weissella	147
Salmonella	97
Helicobacter	74
Buchnera	68
Selenomonas	43
Pseudomonas	41
Shigella	40
Enterococcus	36
Bacteroides	32
Enterobacter	31
Ketogulonicigenium	16
Paracoccus	15
Acetobacter	10
Leuconostoc	10
Levilactobacillus	10
Pediococcus	9
Komagataeibacter	7
Proteus	7
Psychrobacter	6
Limosilactobacillus	5
Yersinia	4
Lacticaseibacillus	3
Latilactobacillus	3
Vibrio	3
Cronobacter	2
Glaesserella	2
Haemophilus	2
Raoultella	2
Burkholderia	1
Lentilactobacillus	1
Loigolactobacillus	1
Pasteurella	1
Sphingobium	1
