# Supplementary material for: Global Distribution and Diversity of Prevalent Sewage Water Plasmidomes
Source: mSystems. 2022 Sep 7;7(5):e00191-22. doi: 10.1128/msystems.00191-22 (PMC9600348; doi:10.1128/msystems.00191-22)
Supplement: TABLE S4 [file msystems.00191-22-s0005.xlsx]

## Sheet: Sheet1
Table S4
		Group 1				Group 2		Group 3
		Rep_1	Rep_2	RepL	Mob_Pre	Rep_3	MobA_MobL	Replicase	Relaxase	MobC
Group 1	Rep_1	235	0	0	3	0	0	0	0	0
	Rep_2	0	371	0	22	0	0	0	0	0
	RepL	0	0	308	9	0	0	0	0	0
	Mob_Pre	3	22	9	240	3	0	0	0	0
Group 2	Rep_3	0	0	0	3	91	0	0	0	0
	MobA_MobL	0	0	0	0	0	2	0	0	0
Group 3	Replicase	0	0	0	0	0	0	1	0	0
	Relaxase	0	0	0	0	0	0	0	0	0
	MobC	0	0	0	0	0	0	0	0	3
		Group 1				Group 2		Group 3
		Rep_1	Rep_2	RepL	Mob_Pre	Rep_3	MobA_MobL	Replicase	Relaxase	MobC
Group 1	Rep_1	1186	0	0	34	0	2	0	0	0
	Rep_2	0	539	0	150	0	0	0	0	1
	RepL	0	0	466	91	0	2	0	0	0
	Mob_Pre	34	150	91	491	16	0	8	0	0
Group 2	Rep_3	0	0	0	16	206	13	0	0	1
	MobA_MobL	2	0	2	0	13	25	0	0	0
Group 3	Replicase	0	0	0	8	0	0	102	5	5
	Relaxase	0	0	0	0	0	0	5	9	7
	MobC	0	1	0	0	1	0	5	7	12
		Group 1				Group 2		Group 3
		Rep_1	Rep_2	RepL	Mob_Pre	Rep_3	MobA_MobL	Replicase	Relaxase	MobC
Group 1	Rep_1	2412	0	0	69	0	7	0	1	0
	Rep_2	0	487	1	47	0	0	0	3	0
	RepL	0	1	193	34	0	0	0	3	3
	Mob_Pre	69	47	34	394	51	0	37	0	0
Group 2	Rep_3	0	0	0	51	939	55	1	24	28
	MobA_MobL	7	0	0	0	55	105	13	0	0
Group 3	Replicase	0	0	0	37	1	13	152	13	11
	Relaxase	1	3	3	0	24	0	13	52	37
	MobC	0	0	3	0	28	0	11	37	51
		Group 1				Group 2		Group 3
		Rep_1	Rep_2	RepL	Mob_Pre	Rep_3	MobA_MobL	Replicase	Relaxase	MobC
Group 1	Rep_1	1956	0	0	78	2	3	0	2	0
	Rep_2	0	14	0	10	0	0	0	0	0
	RepL	0	0	2	2	0	0	0	0	0
	Mob_Pre	78	10	2	381	251	0	6	0	0
Group 2	Rep_3	2	0	0	251	3570	1172	1	64	103
	MobA_MobL	3	0	0	0	1172	1601	41	0	0
Group 3	Replicase	0	0	0	6	1	41	531	277	306
	Relaxase	2	0	0	0	64	0	277	627	543
	MobC	0	0	0	0	103	0	306	543	713
		Group 1				Group 2		Group 3
		Rep_1	Rep_2	RepL	Mob_Pre	Rep_3	MobA_MobL	Replicase	Relaxase	MobC
Group 1	Rep_1	388	0	0	42	0	6	0	0	0
	Rep_2	0	153	0	104	0	0	0	0	0
	RepL	0	0	166	85	0	3	0	8	7
	Mob_Pre	42	104	85	518	17	0	29	0	0
Group 2	Rep_3	0	0	0	17	178	51	1	16	2
	MobA_MobL	6	0	3	0	51	194	13	0	0
Group 3	Replicase	0	0	0	29	1	13	118	30	36
	Relaxase	0	0	8	0	16	0	30	132	84
	MobC	0	0	7	0	2	0	36	84	110
