# Supplementary material for: Global Distribution and Diversity of Prevalent Sewage Water Plasmidomes
Source: mSystems. 2022 Sep 7;7(5):e00191-22. doi: 10.1128/msystems.00191-22 (PMC9600348; doi:10.1128/msystems.00191-22)
Supplement: TABLE S5 [file msystems.00191-22-s0006.xlsx]

## Sheet: Sheet1
Table S5
Plasmid type	nt BLAST	Non-fragment model	Fragment model
erm(B)-carrying plasmid predictions	Streptococcus	Streptococcus	Escherichia
	Enterococcus	Staphylococcus	Bacillus
	Streptococcus	Lactiplantibaccillus	Pseudomonas
	Streptococcus	Streptococcus	Pseudomonas
	Streptococcus	Streptococcus	Bacillus
	Streptococcus	Streptococcus	Klebsiella
	Streptococcus	Bacillus	Escherichia
	Enterococcus	Bacillus	Escherichia
	Lactobacillus	Staphylococcus	Bacillus
	Enterococcus	Lactiplantibaccillus	Pseudomonas
	Streptococcus	Staphylococcus	Escherichia
	Streptococcus	Staphylococcus	Bacillus
	Lactobacillus	Staphylococcus	Bacillus
	Streptococcus	Bacillus	Pseudomonas
	Streptococcus	Streptococcus	Bacillus
	Streptococcus	Lactococcus	Bacillus
	Lactobacillus	Lactiplantibaccillus	Escherichia
	Pediococcus	Streptococcus	Acinetobacter
	Streptococcus	Streptococcus	Klebsiella
	Lactobacillus	Staphylococcus	Bacillus
	Enterococcus	Bacillus	Acinetobacter
	Streptococcus	Lactococcus	Vibrio
	Lactobacillus	Lactococcus	Vibrio
	Enterococcus	Bacillus	Escherichia
	Lactobacillus	Staphylococcus	Klebsiella
	Pediococcus	Streptococcus	Acinetobacter
	Enterococcus	Staphylococcus	Bacillus
	Streptococcus	Streptococcus	Vibrio
	Streptococcus	Bacillus	Klebsiella
	Streptococcus	Streptococcus	Bacillus
	Streptococcus	Staphylococcus	Vibrio
	Enterococcus	Staphylococcus	Bacillus
	Streptococcus	Streptococcus	Klebsiella
	Streptococcus	Streptococcus	Bacillus
	Lactobacillus	Staphylococcus	Escherichia
msr(E)-carrying plasmid predictions	Acinetobacter	Acinetobacter	Acinetobacter
	Acinetobacter	Acinetobacter	Bacillus
	Acinetobacter	Acinetobacter	Bacillus
	Acinetobacter	Acinetobacter	Bacillus
	Acinetobacter	Acinetobacter	Bacillus
	Acinetobacter	Acinetobacter	Bacillus
	Acinetobacter	Acinetobacter	Bacillus
	Dioscorea	Acinetobacter	Bacillus
	Acinetobacter	Acinetobacter	Bacillus
	Acinetobacter	Acinetobacter	Escherichia
	Acinetobacter	Acinetobacter	Escherichia
	Acinetobacter	Acinetobacter	Escherichia
	Acinetobacter	Acinetobacter	Escherichia
	Acinetobacter	Acinetobacter	Escherichia
	Acinetobacter	Acinetobacter	Klebsiella
	Acinetobacter	Acinetobacter	Klebsiella
	Acinetobacter	Acinetobacter	Klebsiella
	Klebsiella	Acinetobacter	Klebsiella
	Acinetobacter	Acinetobacter	Pseudomonas
	Acinetobacter	Acinetobacter	Vibrio
